# Supplementary material for: Single nucleosome imaging reveals loose genome chromatin networks via active RNA polymerase II
Source: J Cell Biol. 2019 Mar 1;218(5):1511–30. doi: 10.1083/jcb.201811090 (PMC6504897; doi:10.1083/jcb.201811090)
Supplement: Data S1 (ZIP) [file JCB_201811090_DataS1.zip]

Archive with 2 entries (2 files):
- Heat_map.zip
- MSD.zip
